# Supplementary material for: Reduced sensitivity of the SARS-CoV-2 Lambda variant to monoclonal antibodies and neutralizing antibodies induced by infection and vaccination
Source: Emerg Microbes Infect. 2021 Dec 21;11(1):18–29. doi: 10.1080/22221751.2021.2008775 (PMC8725979; doi:10.1080/22221751.2021.2008775)
Supplement: Table_S2.xlsx [file TEMI_A_2008775_SM3359.xlsx]

## Sheet: Sheet1
Patient ID	Sex	Age	Clinical types
PT1-1	Female	29	Mild
PT3-2	Female	54	Mild
PT4-2	Male	38	Mild
PT5-1	Female	53	Mild
PT8	Female	20	Mild
PT9-2	Female	66	Severe
PT11	Female	47	Mild
PT16-2	Female	46	Mild
PT17-1	Male	47	Severe
PT17-2	Male	47	Severe
PT18-2	Female	69	Mild
PT19-2	Female	50	Mild
PT21-2	Male	43	Severe
PT22-2	Male	43	Severe
