# Supplementary material for: Reduced sensitivity of the SARS-CoV-2 Lambda variant to monoclonal antibodies and neutralizing antibodies induced by infection and vaccination
Source: Emerg Microbes Infect. 2021 Dec 21;11(1):18–29. doi: 10.1080/22221751.2021.2008775 (PMC8725979; doi:10.1080/22221751.2021.2008775)
Supplement: Table_S1.xlsx [file TEMI_A_2008775_SM3358.xlsx]

## Sheet: Sheet1
Mutation	Oligonucleotides
G75V	GTGAGCGGCACCAATGTCACCAAGAGATTCGACAAT
T76I	GTGAGCGGCACCAATGGCATCAAGAGATTCGACAAT
G75V+T76I	GTGAGCGGCACCAATGTCATCAAGAGATTCGACAAT
Del246/252+D253N	CAGACCCTGCTGGCCCTGCACAATTCGTCAAGCGGTTGGACC
L452Q	GAGGCAATTACAATTACCAGTACAGACTGTTCAGAA
F490S	GGCTTCAATTGCTACAGCCCTCTGCAGAGCTAC
D614G	GTGGCCGTGCTGTACCAGGGCGTGAATTGCACCGAGGT
T859N	CCAGAAGTTTAACGGTTTGAATGTACTACCTCCTCTGCTG
